# Supplementary material for: OASIS-SB: a sex-balanced, distribution-preserving, synthetic phenotypic dataset for bias-resilient clinical prediction
Source: Front Comput Neurosci. 2026 Jan 16;19:1744217. doi: 10.3389/fncom.2025.1744217 (PMC12855452; doi:10.3389/fncom.2025.1744217)
Supplement: Supplementary file 1 [file Data_Sheet_1.csv]

Age	EDUC	SES	MMSE	CDR	eTIV	nWBV	ASF	Group	Sex
33.0	4.0	1.0	30.0	0.0	1709.0	0.784	1.027	0.0	0
39.0	3.0	4.0	28.0	0.0	1636.0	0.813	1.073	0.0	0
45.0	5.0	2.0	29.0	0.0	1549.0	0.813	1.133	0.0	1
46.0	2.0	3.0	30.0	0.0	1604.0	0.784	1.094	0.0	0
46.0	5.0	1.0	30.0	0.0	1585.0	0.817	1.107	0.0	1
46.0	2.0	2.0	28.0	0.0	1161.0	0.841	1.511	0.0	1
47.0	5.0	2.0	29.0	0.0	1357.0	0.809	1.294	0.0	1
47.0	4.0	2.0	30.0	0.0	1346.0	0.829	1.304	0.0	1
47.0	4.0	1.0	30.0	0.0	1311.0	0.835	1.339	0.0	1
48.0	4.0	2.0	30.0	0.0	1464.0	0.79	1.199	0.0	0
48.0	4.0	1.0	29.0	0.0	1430.0	0.797	1.227	0.0	0
48.0	5.0	2.0	29.0	0.0	1326.0	0.785	1.323	0.0	1
49.0	5.0	1.0	30.0	0.0	1459.0	0.808	1.203	0.0	1
49.0	4.0	2.0	30.0	0.0	1316.0	0.82	1.334	0.0	1
50.0	5.0	1.0	30.0	0.0	1370.0	0.826	1.281	0.0	1
51.0	5.0	2.0	29.0	0.0	1714.0	0.819	1.024	0.0	0
51.0	5.0	1.0	30.0	0.0	1793.0	0.834	0.979	0.0	0
51.0	5.0	1.0	29.0	0.0	1538.0	0.831	1.141	0.0	0
52.0	3.0	3.0	30.0	0.0	1431.0	0.814	1.226	0.0	1
52.0	5.0	1.0	30.0	0.0	1373.0	0.784	1.279	0.0	1
52.0	3.0	2.0	30.0	0.0	1321.0	0.827	1.329	0.0	1
54.0	4.0	1.0	30.0	0.0	1494.0	0.838	1.174	0.0	1
54.0	2.0	2.0	30.0	0.0	1441.0	0.786	1.218	0.0	1
54.0	4.0	2.0	30.0	0.0	1389.0	0.831	1.264	0.0	1
54.0	4.0	3.0	29.0	0.0	1287.0	0.827	1.364	0.0	1
55.0	4.0	3.0	30.0	0.0	1450.0	0.82	1.21	0.0	1
55.0	5.0	1.0	29.0	0.0	1368.0	0.823	1.283	0.0	1
55.0	3.0	3.0	30.0	0.0	1327.0	0.832	1.323	0.0	1
55.0	4.0	1.0	29.0	0.0	1147.0	0.81	1.531	0.0	1
58.0	4.0	1.0	27.0	0.0	1606.0	0.779	1.093	0.0	0
58.0	3.0	3.0	30.0	0.0	1373.0	0.815	1.278	0.0	1
58.0	2.0	2.0	30.0	0.0	1418.0	0.821	1.238	0.0	1
58.0	5.0	1.0	30.0	0.0	1235.0	0.82	1.421	0.0	1
59.0	4.0	2.0	29.0	0.0	1795.0	0.809	0.978	0.0	0
59.0	3.0	2.0	29.0	0.0	1596.0	0.817	1.1	0.0	0
59.0	3.0	2.0	28.0	0.0	1334.0	0.767	1.316	0.0	1
60.0	12.0	4.0	30.0	0.0	1379.0	0.806	1.273	0.0	0
60.0	18.0	1.0	30.0	0.0	1402.0	0.822	1.252	0.0	1
60.0	2.0	4.0	30.0	0.0	1366.0	0.807	1.285	0.0	1
60.0	5.0	1.0	30.0	0.0	1402.0	0.823	1.252	0.0	1
61.0	5.0	2.0	30.0	0.0	1637.0	0.78	1.072	0.0	0
61.0	16.0	1.0	30.0	0.0	1513.0	0.771	1.16	0.0	1
61.0	13.0	2.0	30.0	0.0	1319.0	0.801	1.331	0.0	1
61.0	16.0	3.0	30.0	0.0	1313.0	0.805	1.337	0.0	1
61.0	4.0	3.0	30.0	0.0	1313.0	0.813	1.337	0.0	1
61.0	2.0	4.0	28.0	0.0	1354.0	0.825	1.297	0.0	1
62.0	12.0	4.0	30.0	0.0	1378.0	0.795	1.274	0.0	0
62.0	2.0	4.0	30.0	0.0	1378.0	0.804	1.274	0.0	0
62.0	18.0	1.0	30.0	0.0	1392.0	0.817	1.261	0.0	1
62.0	3.0	3.0	26.0	0.0	1372.0	0.766	1.279	0.0	1
63.0	16.0	1.0	30.0	0.0	1449.0	0.774	1.212	0.0	1
63.0	15.0	2.0	28.0	0.0	1544.0	0.805	1.136	0.0	1
63.0	13.0	2.0	30.0	0.0	1327.0	0.796	1.323	0.0	1
63.0	3.0	2.0	30.0	0.0	1327.0	0.801	1.323	0.0	1
64.0	12.0	4.0	30.0	0.0	1370.0	0.794	1.281	0.0	0
64.0	2.0	4.0	29.0	0.0	1561.0	0.801	1.124	0.0	0
64.0	16.0	3.0	29.0	0.0	1316.0	0.796	1.333	0.0	1
64.0	4.0	2.0	30.0	0.0	1415.0	0.766	1.24	0.0	1
64.0	3.0	2.0	30.0	0.0	1395.0	0.809	1.258	0.0	1
65.0	13.0	3.0	29.0	0.0	1362.0	0.837	1.289	0.0	0
65.0	3.0	3.0	29.0	0.0	1362.0	0.839	1.289	0.0	0
65.0	15.0	2.0	28.0	0.0	1542.0	0.792	1.138	0.0	1
65.0	18.0	2.0	30.0	0.0	1277.0	0.812	1.374	0.0	1
65.0	13.0	2.0	30.0	0.0	1333.0	0.801	1.317	0.0	1
65.0	12.0	2.0	30.0	0.5	1340.0	0.754	1.309	0.0	1
65.0	3.0	4.0	29.0	0.0	1335.0	0.776	1.315	0.0	1
65.0	2.0	3.0	29.0	0.0	1392.0	0.764	1.261	0.0	1
65.0	5.0	2.0	30.0	0.0	1277.0	0.814	1.374	0.0	1
66.0	18.0	2.0	30.0	0.0	1504.0	0.725	1.167	0.0	1
66.0	18.0	2.0	29.0	0.0	1191.0	0.785	1.474	0.0	1
66.0	13.0	2.0	30.0	0.0	1495.0	0.746	1.174	0.0	1
66.0	13.0	2.0	30.0	0.0	1506.0	0.74	1.165	0.0	1
66.0	5.0	2.0	29.0	0.0	1191.0	0.787	1.474	0.0	1
67.0	13.0	3.0	27.0	0.0	1365.0	0.827	1.285	0.0	0
67.0	12.0	4.0	30.0	0.0	1440.0	0.727	1.219	0.0	0
67.0	14.0	4.0	30.0	0.0	1508.0	0.794	1.164	0.0	1
67.0	3.0	4.0	30.0	0.0	1508.0	0.805	1.164	0.0	1
67.0	2.0	4.0	30.0	0.0	1221.0	0.831	1.438	0.0	1
68.0	18.0	1.0	30.0	0.0	1654.0	0.747	1.061	0.0	0
68.0	14.0	3.0	26.0	0.0	1444.0	0.778	1.216	0.0	0
68.0	12.0	4.0	29.0	0.0	1438.0	0.738	1.22	0.0	0
68.0	3.0	3.0	30.0	0.0	1441.0	0.811	1.217	0.0	0
68.0	3.0	3.0	26.0	0.0	1444.0	0.789	1.216	0.0	0
68.0	18.0	2.0	29.0	0.0	1290.0	0.795	1.361	0.0	1
68.0	18.0	2.0	29.0	0.0	1194.0	0.772	1.469	0.0	1
68.0	13.0	2.0	30.0	0.0	1506.0	0.74	1.165	0.0	1
68.0	16.0	3.0	30.0	0.0	1298.0	0.799	1.352	0.0	1
68.0	3.0	2.0	30.0	0.0	1506.0	0.74	1.165	0.0	1
69.0	16.0	2.0	28.0	0.0	1848.0	0.737	0.95	0.0	0
69.0	5.0	1.0	30.0	0.0	1601.0	0.784	1.096	0.0	0
69.0	18.0	2.0	29.0	0.0	1536.0	0.719	1.143	0.0	1
69.0	18.0	2.0	29.0	0.0	1202.0	0.77	1.461	0.0	1
69.0	12.0	3.0	29.0	0.0	1365.0	0.783	1.286	0.0	1
69.0	16.0	3.0	30.0	0.0	1491.0	0.794	1.177	0.0	1
69.0	16.0	3.0	29.0	0.0	1380.0	0.819	1.272	0.0	1
69.0	13.0	4.0	30.0	0.0	1359.0	0.789	1.291	0.0	1
69.0	16.0	1.0	30.0	0.0	1404.0	0.75	1.25	0.0	1
69.0	5.0	2.0	29.0	0.0	1536.0	0.733	1.143	0.0	1
69.0	4.0	3.0	29.0	0.0	1380.0	0.809	1.272	0.0	1
69.0	1.0	2.0	26.0	0.0	1384.0	0.783	1.268	0.0	1
70.0	18.0	1.0	30.0	0.0	1660.0	0.738	1.057	0.0	0
70.0	14.0	3.0	28.0	0.0	1510.0	0.77	1.162	0.0	0
70.0	5.0	1.0	30.0	0.0	1660.0	0.739	1.057	0.0	0
70.0	17.0	3.0	29.0	0.0	1640.0	0.766	1.07	0.0	1
70.0	16.0	3.0	30.0	0.0	1505.0	0.791	1.166	0.0	1
70.0	14.0	3.0	29.0	0.0	1524.0	0.787	1.151	0.0	1
70.0	13.0	4.0	30.0	0.0	1361.0	0.783	1.29	0.0	1
70.0	3.0	4.0	30.0	0.0	1361.0	0.783	1.29	0.0	1
70.0	2.0	3.0	29.0	0.0	1283.0	0.791	1.368	0.0	1
71.0	18.0	1.0	30.0	0.0	1769.0	0.699	0.992	0.0	0
71.0	12.0	4.0	29.0	0.0	1455.0	0.724	1.206	0.0	0
71.0	5.0	1.0	30.0	0.0	1769.0	0.716	0.992	0.0	0
71.0	2.0	4.0	29.0	0.0	1455.0	0.725	1.206	0.0	0
71.0	18.0	1.0	30.0	0.0	1426.0	0.731	1.231	0.0	1
71.0	14.0	2.0	28.0	0.0	1461.0	0.756	1.202	0.0	1
71.0	18.0	2.0	30.0	0.0	1520.0	0.718	1.155	0.0	1
71.0	18.0	2.0	30.0	0.0	1371.0	0.769	1.28	0.0	1
71.0	12.0	3.0	30.0	0.0	1360.0	0.782	1.291	0.0	1
71.0	16.0	3.0	30.0	0.0	1503.0	0.788	1.168	0.0	1
71.0	16.0	3.0	28.0	0.0	1390.0	0.81	1.262	0.0	1
71.0	16.0	1.0	27.0	0.0	1289.0	0.771	1.362	0.0	1
71.0	4.0	3.0	30.0	0.0	1503.0	0.792	1.168	0.0	1
71.0	2.0	3.0	30.0	0.0	1360.0	0.779	1.291	0.0	1
71.0	2.0	4.0	30.0	0.0	1479.0	0.772	1.187	0.0	1
71.0	5.0	1.0	30.0	0.0	1426.0	0.737	1.231	0.0	1
71.0	3.0	4.0	29.0	0.0	1264.0	0.818	1.388	0.0	1
72.0	18.0	1.0	30.0	0.0	1681.0	0.729	1.044	0.0	0
72.0	18.0	1.0	29.0	0.0	1785.0	0.687	0.983	0.0	0
72.0	1.0	3.0	29.0	0.0	1734.0	0.762	1.012	0.0	0
72.0	13.0	2.0	30.0	0.0	1510.0	0.723	1.162	0.0	1
72.0	14.0	3.0	28.0	0.0	1512.0	0.777	1.161	0.0	1
72.0	3.0	3.0	28.0	0.0	1512.0	0.779	1.161	0.0	1
72.0	2.0	2.0	27.0	0.0	1322.0	0.764	1.328	0.0	1
73.0	16.0	2.0	29.0	0.0	1931.0	0.722	0.909	0.0	0
73.0	18.0	2.0	29.0	0.0	1548.0	0.773	1.134	0.0	0
73.0	20.0	2.0	30.0	0.0	1842.0	0.758	0.953	0.0	0
73.0	12.0	4.0	28.0	0.0	1444.0	0.722	1.215	0.0	0
73.0	18.0	1.0	30.0	0.0	1414.0	0.739	1.241	0.0	1
73.0	14.0	2.0	30.0	0.0	1456.0	0.739	1.205	0.0	1
73.0	16.0	2.0	29.0	0.0	1123.0	0.786	1.563	0.0	1
73.0	12.0	3.0	30.0	0.0	1358.0	0.775	1.293	0.0	1
73.0	17.0	3.0	29.0	0.0	1665.0	0.748	1.054	0.0	1
73.0	13.0	4.0	30.0	0.0	1360.0	0.773	1.291	0.0	1
73.0	11.0	4.0	30.0	0.0	1475.0	0.726	1.19	0.0	1
73.0	15.0	4.0	29.0	0.0	1272.0	0.697	1.38	0.0	1
73.0	3.0	2.0	30.0	0.0	1456.0	0.754	1.205	0.0	1
73.0	2.0	2.0	29.0	0.0	1465.0	0.776	1.198	0.0	1
73.0	1.0	4.0	30.0	0.0	1475.0	0.721	1.19	0.0	1
73.0	4.0	2.0	29.0	0.0	1123.0	0.79	1.563	0.0	1
73.0	3.0	4.0	29.0	0.0	1272.0	0.7	1.38	0.0	1
73.0	4.0	1.0	28.0	0.0	1295.0	0.772	1.356	0.0	1
74.0	18.0	1.0	29.0	0.0	1814.0	0.679	0.967	0.0	0
74.0	18.0	2.0	29.0	0.0	1463.0	0.737	1.199	0.0	0
74.0	16.0	2.0	30.0	0.0	1611.0	0.729	1.089	0.0	0
74.0	20.0	2.0	30.0	0.0	1806.0	0.759	0.972	0.0	0
74.0	18.0	2.0	30.0	0.0	1636.0	0.68	1.073	0.0	0
74.0	5.0	2.0	30.0	0.0	1806.0	0.754	0.972	0.0	0
74.0	5.0	2.0	30.0	0.0	1636.0	0.689	1.073	0.0	0
74.0	1.0	3.0	26.0	0.0	1367.0	0.776	1.284	0.0	0
74.0	18.0	2.0	30.0	0.0	1400.0	0.752	1.254	0.0	1
74.0	12.0	3.0	30.0	0.0	1353.0	0.772	1.297	0.0	1
74.0	12.0	3.0	29.0	0.0	1344.0	0.739	1.306	0.0	1
74.0	11.0	4.0	30.0	0.0	1517.0	0.705	1.157	0.0	1
74.0	2.0	3.0	29.0	0.0	1344.0	0.743	1.306	0.0	1
74.0	5.0	2.0	30.0	0.0	1400.0	0.754	1.254	0.0	1
74.0	2.0	3.0	29.0	0.0	1395.0	0.787	1.258	0.0	1
75.0	18.0	2.0	29.0	0.0	1534.0	0.772	1.144	0.0	0
75.0	12.0	4.0	28.0	0.0	1511.0	0.739	1.162	0.0	0
75.0	5.0	2.0	29.0	0.0	1534.0	0.771	1.144	0.0	0
75.0	2.0	4.0	28.0	0.0	1511.0	0.749	1.162	0.0	0
75.0	18.0	1.0	30.0	0.0	1317.0	0.737	1.332	0.0	1
75.0	18.0	1.0	29.0	0.0	1436.0	0.75	1.222	0.0	1
75.0	16.0	2.0	28.0	0.0	1106.0	0.767	1.587	0.0	1
75.0	14.0	3.0	28.0	0.0	1507.0	0.782	1.164	0.0	1
75.0	12.0	3.0	29.0	0.0	1338.0	0.747	1.312	0.0	1
75.0	13.0	4.0	29.0	0.0	1349.0	0.778	1.301	0.0	1
75.0	5.0	1.0	30.0	0.0	1317.0	0.742	1.332	0.0	1
76.0	18.0	2.0	30.0	0.0	1550.0	0.758	1.133	0.0	0
76.0	20.0	2.0	30.0	0.0	1823.0	0.739	0.963	0.0	0
76.0	16.0	3.0	30.0	0.0	1832.0	0.769	0.958	0.0	0
76.0	16.0	1.0	28.0	0.0	1346.0	0.762	1.304	0.0	1
76.0	18.0	2.0	30.0	0.0	1379.0	0.757	1.273	0.0	1
76.0	14.0	3.0	29.0	0.0	1490.0	0.774	1.178	0.0	1
76.0	15.0	4.0	29.0	0.0	1281.0	0.68	1.37	0.0	1
76.0	4.0	1.0	28.0	0.0	1346.0	0.766	1.304	0.0	1
77.0	16.0	1.0	29.0	0.0	1818.0	0.734	0.965	0.0	0
77.0	16.0	2.0	30.0	0.0	1628.0	0.709	1.078	0.0	0
77.0	16.0	3.0	30.0	0.0	1820.0	0.768	0.964	0.0	0
77.0	16.0	1.0	30.0	0.0	1704.0	0.716	1.03	0.0	0
77.0	4.0	1.0	29.0	0.0	1818.0	0.736	0.965	0.0	0
77.0	18.0	1.0	29.0	0.0	1322.0	0.731	1.327	0.0	1
77.0	18.0	1.0	28.0	0.0	1559.0	0.713	1.125	0.0	1
77.0	16.0	2.0	29.0	0.0	1433.0	0.723	1.225	0.0	1
77.0	13.0	2.0	29.0	0.0	1351.0	0.769	1.299	0.0	1
77.0	14.0	3.0	29.0	0.0	1504.0	0.769	1.167	0.0	1
77.0	12.0	3.0	29.0	0.0	1344.0	0.74	1.306	0.0	1
77.0	12.0	4.0	29.0	0.0	1377.0	0.734	1.275	0.0	1
77.0	11.0	4.0	29.0	0.0	1583.0	0.777	1.108	0.0	1
77.0	1.0	4.0	29.0	0.0	1583.0	0.767	1.108	0.0	1
78.0	18.0	2.0	30.0	0.0	1484.0	0.703	1.183	0.0	0
78.0	20.0	2.0	29.0	0.0	1826.0	0.734	0.961	0.0	0
78.0	18.0	2.0	27.0	0.0	1645.0	0.663	1.067	0.0	0
78.0	12.0	4.0	29.0	0.0	1506.0	0.715	1.166	0.0	0
78.0	18.0	1.0	30.0	0.0	1440.0	0.666	1.219	0.0	1
78.0	18.0	1.0	30.0	0.0	1243.0	0.748	1.412	0.0	1
78.0	16.0	2.0	29.0	0.0	1333.0	0.748	1.316	0.0	1
78.0	16.0	2.0	27.0	0.0	1414.0	0.727	1.242	0.0	1
78.0	13.0	2.0	29.0	0.0	1334.0	0.769	1.316	0.0	1
78.0	8.0	5.0	29.0	0.0	1383.0	0.756	1.269	0.0	1
78.0	12.0	3.0	29.0	0.0	1475.0	0.731	1.19	0.0	1
78.0	3.0	2.0	29.0	0.0	1334.0	0.773	1.316	0.0	1
78.0	5.0	1.0	30.0	0.0	1243.0	0.747	1.412	0.0	1
78.0	5.0	1.0	30.0	0.0	1440.0	0.67	1.219	0.0	1
79.0	16.0	1.0	30.0	0.0	1817.0	0.736	0.966	0.0	0
79.0	18.0	1.0	29.0	0.0	1644.0	0.729	1.067	0.0	0
79.0	16.0	1.0	29.0	0.0	1466.0	0.703	1.197	0.0	1
79.0	16.0	1.0	29.0	0.0	1354.0	0.739	1.297	0.0	1
79.0	18.0	2.0	29.0	0.0	1641.0	0.695	1.069	0.0	1
80.0	17.0	1.0	28.0	0.0	1660.0	0.728	1.057	0.0	0
80.0	16.0	1.0	29.0	0.0	1830.0	0.724	0.959	0.0	0
80.0	12.0	3.0	29.0	0.0	1783.0	0.752	0.985	0.0	0
80.0	12.0	4.0	28.0	0.0	1689.0	0.712	1.039	0.0	0
80.0	20.0	1.0	29.0	0.0	1587.0	0.693	1.106	0.0	0
80.0	2.0	4.0	28.0	0.0	1689.0	0.706	1.039	0.0	0
80.0	16.0	1.0	30.0	0.0	1450.0	0.698	1.21	0.0	1
80.0	18.0	1.0	30.0	0.0	1436.0	0.663	1.222	0.0	1
80.0	16.0	2.0	29.0	0.0	1323.0	0.738	1.326	0.0	1
80.0	13.0	2.0	28.0	0.0	1337.0	0.762	1.313	0.0	1
80.0	12.0	4.0	30.0	0.0	1390.0	0.735	1.263	0.0	1
80.0	11.0	4.0	30.0	0.0	1586.0	0.757	1.107	0.0	1
80.0	8.0	5.0	27.0	0.0	1381.0	0.751	1.27	0.0	1
80.0	4.0	2.0	30.0	0.0	1496.0	0.745	1.173	0.0	1
80.0	2.0	4.0	30.0	0.0	1390.0	0.748	1.263	0.0	1
80.0	4.0	2.0	29.0	0.0	1341.0	0.737	1.309	0.0	1
80.0	4.0	2.0	29.0	0.0	1323.0	0.735	1.326	0.0	1
80.0	1.0	5.0	27.0	0.0	1381.0	0.752	1.27	0.0	1
81.0	12.0	3.0	27.0	0.5	1814.0	0.759	0.968	0.0	0
81.0	16.0	3.0	30.0	0.0	1836.0	0.744	0.956	0.0	0
81.0	11.0	4.0	28.0	0.0	1750.0	0.67	1.003	0.0	0
81.0	1.0	4.0	28.0	0.0	1750.0	0.676	1.003	0.0	0
81.0	18.0	1.0	30.0	0.0	1256.0	0.739	1.398	0.0	1
81.0	12.0	2.0	30.0	0.0	1599.0	0.755	1.098	0.0	1
81.0	18.0	2.0	30.0	0.0	1664.0	0.677	1.055	0.0	1
81.0	18.0	2.0	29.0	0.0	1470.0	0.687	1.194	0.0	1
81.0	15.0	2.0	28.0	0.0	1486.0	0.754	1.181	0.0	1
81.0	13.0	2.0	29.0	0.0	1345.0	0.737	1.305	0.0	1
81.0	12.0	4.0	30.0	0.0	1230.0	0.715	1.427	0.0	1
81.0	5.0	2.0	30.0	0.0	1664.0	0.679	1.055	0.0	1
81.0	2.0	4.0	30.0	0.0	1230.0	0.717	1.427	0.0	1
81.0	3.0	2.0	28.0	0.0	1486.0	0.759	1.181	0.0	1
82.0	17.0	1.0	29.0	0.0	1692.0	0.723	1.037	0.0	0
82.0	16.0	1.0	30.0	0.0	1460.0	0.695	1.202	0.0	1
82.0	18.0	1.0	29.0	0.0	1442.0	0.644	1.217	0.0	1
82.0	18.0	2.0	30.0	0.0	1471.0	0.69	1.193	0.0	1
82.0	13.0	2.0	30.0	0.0	1342.0	0.747	1.307	0.0	1
82.0	16.0	3.0	29.0	0.0	1484.0	0.76	1.183	0.0	1
82.0	12.0	4.0	30.0	0.0	1212.0	0.72	1.448	0.0	1
82.0	11.0	4.0	30.0	0.0	1590.0	0.76	1.104	0.0	1
82.0	5.0	1.0	28.0	0.0	1513.0	0.742	1.16	0.0	1
82.0	5.0	2.0	29.0	0.0	1316.0	0.791	1.334	0.0	1
83.0	12.0	4.0	29.0	0.5	1701.0	0.711	1.032	0.0	0
83.0	11.0	4.0	29.0	0.0	1744.0	0.67	1.006	0.0	0
83.0	16.0	2.0	29.0	0.0	1323.0	0.718	1.327	0.0	1
83.0	12.0	2.0	29.0	0.0	1569.0	0.757	1.118	0.0	1
83.0	18.0	2.0	29.0	0.0	1667.0	0.688	1.053	0.0	1
83.0	15.0	2.0	29.0	0.0	1482.0	0.751	1.184	0.0	1
83.0	13.0	2.0	30.0	0.0	1335.0	0.732	1.314	0.0	1
83.0	12.0	2.0	28.0	0.0	1383.0	0.748	1.269	0.0	1
83.0	2.0	2.0	29.0	0.0	1569.0	0.768	1.118	0.0	1
83.0	3.0	2.0	30.0	0.0	1335.0	0.72	1.314	0.0	1
84.0	17.0	1.0	29.0	0.0	1707.0	0.717	1.028	0.0	0
84.0	16.0	2.0	30.0	0.0	1404.0	0.71	1.25	0.0	0
84.0	5.0	1.0	29.0	0.0	1707.0	0.731	1.028	0.0	0
84.0	3.0	4.0	28.0	0.0	1483.0	0.697	1.183	0.0	0
84.0	16.0	1.0	30.0	0.0	1453.0	0.684	1.208	0.0	1
84.0	16.0	3.0	28.0	0.0	1500.0	0.744	1.17	0.0	1
84.0	4.0	3.0	28.0	0.0	1500.0	0.751	1.17	0.0	1
85.0	17.0	1.0	30.0	0.0	1724.0	0.704	1.018	0.0	0
85.0	12.0	3.0	30.0	0.0	1820.0	0.755	0.964	0.0	0
85.0	12.0	4.0	30.0	0.0	1699.0	0.705	1.033	0.0	0
85.0	12.0	2.0	30.0	0.0	1580.0	0.739	1.111	0.0	1
85.0	15.0	2.0	30.0	0.0	1488.0	0.741	1.18	0.0	1
85.0	12.0	4.0	29.0	0.0	1225.0	0.71	1.433	0.0	1
85.0	18.0	1.0	29.0	0.0	1264.0	0.701	1.388	0.0	1
85.0	5.0	1.0	29.0	0.0	1264.0	0.705	1.388	0.0	1
85.0	4.0	1.0	26.0	0.0	1460.0	0.754	1.202	0.0	1
86.0	17.0	1.0	30.0	0.0	1720.0	0.705	1.02	0.0	0
86.0	12.0	3.0	27.0	0.0	1813.0	0.761	0.968	0.0	0
86.0	12.0	4.0	29.0	0.0	1783.0	0.703	0.984	0.0	0
86.0	4.0	1.0	26.0	0.0	1501.0	0.702	1.169	0.0	0
86.0	16.0	3.0	30.0	0.0	1293.0	0.747	1.357	0.0	1
86.0	12.0	3.0	30.0	0.0	1430.0	0.718	1.227	0.0	1
86.0	4.0	3.0	30.0	0.0	1293.0	0.756	1.357	0.0	1
87.0	14.0	2.0	27.0	0.0	1987.0	0.696	0.883	0.0	0
87.0	12.0	4.0	30.0	0.0	1762.0	0.718	0.996	0.0	0
87.0	14.0	2.0	27.0	0.0	1987.0	0.696	0.883	0.0	0
87.0	2.0	4.0	30.0	0.0	1762.0	0.719	0.996	0.0	0
87.0	4.0	2.0	30.0	0.0	1398.0	0.702	1.255	0.0	0
87.0	14.0	1.0	30.0	0.0	1406.0	0.715	1.248	0.0	1
88.0	14.0	2.0	30.0	0.0	2004.0	0.681	0.876	0.0	0
88.0	18.0	3.0	28.0	0.0	1215.0	0.71	1.444	0.0	1
88.0	12.0	3.0	30.0	0.0	1428.0	0.7	1.229	0.0	1
88.0	16.0	3.0	30.0	0.0	1295.0	0.744	1.355	0.0	1
88.0	12.0	4.0	30.0	0.0	1336.0	0.738	1.313	0.0	1
88.0	2.0	3.0	30.0	0.0	1445.0	0.718	1.215	0.0	1
88.0	2.0	3.0	28.0	0.0	1370.0	0.765	1.281	0.0	1
88.0	3.0	1.0	29.0	0.0	1398.0	0.712	1.255	0.0	1
89.0	16.0	1.0	28.0	0.0	1631.0	0.674	1.076	0.0	0
89.0	4.0	1.0	28.0	0.0	1631.0	0.682	1.076	0.0	0
89.0	18.0	2.0	30.0	0.0	1715.0	0.746	1.023	0.0	1
89.0	14.0	2.0	29.0	0.0	1509.0	0.756	1.163	0.0	1
89.0	13.0	3.0	29.0	0.0	1154.0	0.75	1.521	0.0	1
89.0	12.0	4.0	27.0	0.0	1329.0	0.733	1.32	0.0	1
89.0	5.0	1.0	30.0	0.0	1536.0	0.715	1.142	0.0	1
89.0	3.0	3.0	29.0	0.0	1154.0	0.747	1.521	0.0	1
89.0	2.0	4.0	27.0	0.0	1329.0	0.74	1.32	0.0	1
90.0	14.0	2.0	28.0	0.0	1495.0	0.746	1.174	0.0	1
90.0	18.0	3.0	27.0	0.0	1200.0	0.718	1.462	0.0	1
90.0	12.0	3.0	29.0	0.0	1475.0	0.676	1.19	0.0	1
90.0	3.0	2.0	28.0	0.0	1495.0	0.761	1.174	0.0	1
90.0	2.0	3.0	29.0	0.0	1475.0	0.671	1.19	0.0	1
90.0	1.0	2.0	29.0	0.0	1362.0	0.673	1.289	0.0	1
90.0	5.0	3.0	27.0	0.0	1200.0	0.727	1.462	0.0	1
91.0	16.0	1.0	28.0	0.0	1640.0	0.67	1.07	0.0	0
91.0	18.0	2.0	30.0	0.0	1714.0	0.741	1.024	0.0	1
91.0	13.0	3.0	28.0	0.0	1165.0	0.736	1.506	0.0	1
91.0	5.0	2.0	30.0	0.0	1714.0	0.746	1.024	0.0	1
92.0	16.0	1.0	30.0	0.0	1662.0	0.682	1.056	0.0	0
92.0	23.0	1.0	29.0	0.0	1454.0	0.701	1.207	0.0	1
93.0	14.0	2.0	30.0	0.0	1272.0	0.698	1.38	0.0	1
93.0	18.0	2.0	29.0	0.0	1744.0	0.723	1.006	0.0	1
93.0	14.0	2.0	30.0	0.0	1488.0	0.735	1.179	0.0	1
93.0	3.0	2.0	30.0	0.0	1272.0	0.703	1.38	0.0	1
94.0	23.0	1.0	29.0	0.0	1474.0	0.696	1.19	0.0	1
94.0	5.0	1.0	29.0	0.0	1474.0	0.696	1.19	0.0	1
95.0	14.0	2.0	29.0	0.0	1257.0	0.703	1.396	0.0	1
97.0	23.0	1.0	30.0	0.0	1483.0	0.689	1.184	0.0	1
61.0	18.0	1.0	30.0	1.0	1957.0	0.734	0.897	1.0	0
62.0	18.0	1.0	30.0	0.5	1928.0	0.731	0.91	1.0	0
62.0	12.0	4.0	17.0	0.5	1525.0	0.732	1.151	1.0	0
64.0	18.0	2.0	22.0	0.5	1547.0	0.737	1.134	1.0	0
64.0	5.0	2.0	22.0	0.5	1547.0	0.742	1.134	1.0	0
65.0	12.0	4.0	17.0	0.5	1520.0	0.699	1.155	1.0	0
66.0	16.0	1.0	19.0	1.0	1695.0	0.711	1.036	1.0	0
66.0	16.0	1.0	21.0	1.0	1708.0	0.703	1.028	1.0	0
66.0	18.0	2.0	21.0	1.0	1562.0	0.717	1.124	1.0	0
66.0	15.0	2.0	25.0	0.5	1548.0	0.727	1.134	1.0	0
66.0	12.0	4.0	30.0	0.5	1446.0	0.78	1.214	1.0	0
66.0	2.0	4.0	30.0	0.5	1446.0	0.784	1.214	1.0	0
66.0	12.0	3.0	30.0	0.5	1447.0	0.769	1.213	1.0	1
66.0	2.0	3.0	30.0	0.5	1447.0	0.772	1.213	1.0	1
66.0	1.0	4.0	28.0	0.5	1309.0	0.765	1.341	1.0	1
67.0	12.0	4.0	28.0	0.5	1412.0	0.783	1.243	1.0	0
67.0	4.0	2.0	23.0	0.5	1399.0	0.735	1.255	1.0	0
67.0	16.0	1.0	29.0	0.5	1337.0	0.766	1.312	1.0	1
67.0	12.0	2.0	25.0	0.0	1331.0	0.761	1.318	1.0	1
68.0	16.0	1.0	19.0	1.0	1712.0	0.691	1.025	1.0	0
68.0	16.0	1.0	7.0	1.0	1714.0	0.682	1.024	1.0	0
68.0	12.0	2.0	27.0	0.5	1457.0	0.806	1.205	1.0	0
68.0	15.0	2.0	30.0	0.5	1556.0	0.713	1.128	1.0	0
68.0	14.0	4.0	21.0	1.0	1333.0	0.685	1.317	1.0	0
68.0	3.0	2.0	30.0	0.5	1556.0	0.723	1.128	1.0	0
68.0	16.0	1.0	29.0	0.5	1344.0	0.733	1.305	1.0	1
68.0	12.0	3.0	29.0	0.5	1482.0	0.752	1.184	1.0	1
69.0	16.0	1.0	4.0	1.0	1701.0	0.676	1.032	1.0	0
69.0	12.0	2.0	24.0	0.5	1480.0	0.791	1.186	1.0	0
69.0	15.0	2.0	28.0	0.5	1546.0	0.724	1.135	1.0	0
69.0	14.0	4.0	15.0	1.0	1331.0	0.678	1.318	1.0	0
69.0	2.0	2.0	24.0	0.5	1480.0	0.794	1.186	1.0	0
69.0	12.0	4.0	23.0	0.5	1447.0	0.759	1.213	1.0	1
69.0	2.0	4.0	23.0	0.5	1447.0	0.757	1.213	1.0	1
69.0	2.0	4.0	21.0	1.0	1495.0	0.655	1.174	1.0	1
70.0	16.0	1.0	25.0	0.5	1568.0	0.696	1.119	1.0	0
70.0	12.0	2.0	29.0	0.5	1432.0	0.692	1.225	1.0	0
70.0	16.0	3.0	29.0	0.5	1463.0	0.749	1.2	1.0	0
70.0	16.0	4.0	26.0	0.5	1796.0	0.742	0.977	1.0	0
70.0	4.0	3.0	29.0	0.5	1463.0	0.772	1.2	1.0	0
70.0	4.0	4.0	26.0	0.5	1796.0	0.736	0.977	1.0	0
70.0	4.0	1.0	27.0	0.5	1581.0	0.695	1.11	1.0	0
70.0	11.0	4.0	22.0	1.0	1445.0	0.722	1.214	1.0	1
70.0	11.0	4.0	29.0	0.5	1295.0	0.748	1.355	1.0	1
70.0	1.0	4.0	29.0	0.5	1295.0	0.748	1.355	1.0	1
71.0	16.0	1.0	17.0	1.0	1562.0	0.685	1.123	1.0	0
71.0	16.0	3.0	27.0	0.5	1479.0	0.75	1.187	1.0	0
71.0	16.0	3.0	28.0	0.5	1357.0	0.748	1.293	1.0	0
71.0	14.0	4.0	22.0	1.0	1332.0	0.679	1.317	1.0	0
71.0	12.0	4.0	20.0	0.5	1461.0	0.724	1.202	1.0	0
71.0	4.0	1.0	17.0	1.0	1562.0	0.687	1.123	1.0	0
71.0	2.0	4.0	20.0	0.5	1461.0	0.727	1.202	1.0	0
71.0	12.0	4.0	16.0	1.0	1492.0	0.725	1.176	1.0	1
71.0	11.0	4.0	28.0	0.5	1284.0	0.741	1.367	1.0	1
71.0	14.0	4.0	26.0	0.5	1529.0	0.788	1.147	1.0	1
71.0	5.0	1.0	29.0	0.5	1346.0	0.742	1.304	1.0	1
71.0	4.0	1.0	27.0	1.0	1549.0	0.73	1.133	1.0	1
72.0	20.0	1.0	26.0	0.5	1911.0	0.719	0.919	1.0	0
72.0	12.0	2.0	27.0	1.0	1432.0	0.684	1.226	1.0	0
72.0	12.0	4.0	17.0	1.0	1483.0	0.695	1.184	1.0	0
72.0	16.0	4.0	28.0	0.5	1796.0	0.732	0.977	1.0	0
72.0	5.0	1.0	26.0	0.5	1911.0	0.726	0.919	1.0	0
72.0	16.0	3.0	24.0	0.5	1354.0	0.733	1.296	1.0	1
72.0	12.0	4.0	26.0	0.5	1453.0	0.777	1.208	1.0	1
72.0	11.0	4.0	21.0	1.0	1489.0	0.686	1.179	1.0	1
72.0	2.0	4.0	26.0	0.5	1453.0	0.773	1.208	1.0	1
72.0	4.0	3.0	24.0	0.5	1354.0	0.738	1.296	1.0	1
72.0	1.0	4.0	21.0	1.0	1489.0	0.683	1.179	1.0	1
72.0	4.0	2.0	22.0	1.0	1493.0	0.69	1.176	1.0	1
72.0	3.0	3.0	15.0	1.0	1324.0	0.668	1.325	1.0	1
73.0	16.0	3.0	27.0	1.0	1365.0	0.727	1.286	1.0	0
73.0	16.0	4.0	28.0	0.5	1803.0	0.731	0.973	1.0	0
73.0	12.0	4.0	23.0	0.5	1661.0	0.698	1.056	1.0	0
73.0	5.0	3.0	27.0	0.5	1687.0	0.728	1.04	1.0	0
73.0	13.0	2.0	23.0	0.5	1536.0	0.725	1.142	1.0	1
73.0	12.0	2.0	19.0	1.0	1274.0	0.728	1.377	1.0	1
73.0	12.0	3.0	27.0	0.5	1425.0	0.769	1.232	1.0	1
73.0	12.0	3.0	30.0	0.5	1343.0	0.72	1.306	1.0	1
73.0	14.0	3.0	29.0	0.5	1238.0	0.757	1.418	1.0	1
73.0	16.0	3.0	21.0	1.0	1351.0	0.708	1.299	1.0	1
73.0	12.0	4.0	26.0	0.5	1451.0	0.757	1.21	1.0	1
73.0	12.0	4.0	16.0	1.0	1478.0	0.696	1.188	1.0	1
73.0	8.0	5.0	25.0	0.5	1151.0	0.743	1.525	1.0	1
73.0	16.0	1.0	28.0	0.0	1295.0	0.768	1.356	1.0	1
73.0	16.0	3.0	29.0	0.5	1287.0	0.771	1.364	1.0	1
73.0	3.0	3.0	29.0	0.5	1238.0	0.76	1.418	1.0	1
73.0	4.0	1.0	28.0	0.5	1676.0	0.722	1.047	1.0	1
73.0	3.0	2.0	23.0	0.5	1536.0	0.73	1.142	1.0	1
73.0	4.0	3.0	27.0	0.5	1454.0	0.708	1.207	1.0	1
73.0	2.0	2.0	19.0	1.0	1274.0	0.745	1.377	1.0	1
74.0	18.0	2.0	28.0	0.5	1659.0	0.739	1.058	1.0	0
74.0	5.0	2.0	28.0	0.5	1659.0	0.747	1.058	1.0	0
74.0	12.0	4.0	26.0	0.5	1171.0	0.733	1.499	1.0	1
74.0	16.0	1.0	30.0	0.5	1423.0	0.722	1.233	1.0	1
75.0	16.0	1.0	30.0	0.5	1891.0	0.709	0.9280000000000002	1.0	0
75.0	18.0	2.0	30.0	0.5	1651.0	0.737	1.063	1.0	0
75.0	16.0	3.0	27.0	1.0	1372.0	0.71	1.279	1.0	0
75.0	13.0	4.0	29.0	0.5	1416.0	0.766	1.239	1.0	0
75.0	12.0	4.0	23.0	0.5	1678.0	0.736	1.046	1.0	0
75.0	12.0	4.0	20.0	0.5	1654.0	0.696	1.061	1.0	0
75.0	4.0	1.0	30.0	0.5	1891.0	0.716	0.9280000000000002	1.0	0
75.0	1.0	4.0	22.0	1.0	1656.0	0.762	1.06	1.0	0
75.0	4.0	1.0	20.0	1.0	1613.0	0.715	1.088	1.0	0
75.0	13.0	2.0	28.0	0.5	1520.0	0.708	1.155	1.0	1
75.0	12.0	2.0	18.0	1.0	1479.0	0.657	1.187	1.0	1
75.0	12.0	3.0	28.0	0.5	1407.0	0.77	1.247	1.0	1
75.0	12.0	3.0	27.0	1.0	1357.0	0.714	1.293	1.0	1
75.0	8.0	5.0	22.0	0.5	1143.0	0.741	1.535	1.0	1
75.0	16.0	1.0	28.0	0.5	1314.0	0.76	1.335	1.0	1
75.0	16.0	1.0	30.0	0.5	1419.0	0.731	1.236	1.0	1
75.0	2.0	3.0	28.0	0.5	1407.0	0.776	1.247	1.0	1
75.0	3.0	2.0	26.0	0.5	1355.0	0.745	1.296	1.0	1
76.0	20.0	1.0	25.0	0.5	1926.0	0.736	0.911	1.0	0
76.0	16.0	3.0	21.0	0.5	1602.0	0.697	1.096	1.0	0
76.0	12.0	4.0	28.0	0.5	1738.0	0.713	1.01	1.0	0
76.0	12.0	4.0	27.0	0.5	1557.0	0.705	1.127	1.0	0
76.0	12.0	3.0	27.0	0.5	1315.0	0.698	1.335	1.0	1
76.0	14.0	3.0	25.0	1.0	1409.0	0.715	1.246	1.0	1
76.0	16.0	3.0	26.0	0.5	1391.0	0.705	1.262	1.0	1
76.0	14.0	3.0	28.0	0.5	1236.0	0.764	1.419	1.0	1
76.0	12.0	3.0	27.0	0.5	1316.0	0.727	1.333	1.0	1
76.0	3.0	2.0	30.0	0.5	1350.0	0.763	1.3	1.0	1
77.0	18.0	1.0	25.0	0.5	1604.0	0.781	1.094	1.0	0
77.0	20.0	1.0	23.0	1.0	1713.0	0.756	1.024	1.0	0
77.0	16.0	3.0	16.0	1.0	1590.0	0.696	1.104	1.0	0
77.0	5.0	1.0	23.0	1.0	1713.0	0.761	1.024	1.0	0
77.0	5.0	1.0	25.0	0.5	1604.0	0.773	1.094	1.0	0
77.0	2.0	3.0	28.0	0.5	1484.0	0.786	1.182	1.0	1
77.0	2.0	4.0	22.0	1.0	1350.0	0.736	1.3	1.0	1
77.0	1.0	4.0	20.0	0.5	1376.0	0.701	1.275	1.0	1
78.0	14.0	3.0	30.0	0.5	1315.0	0.707	1.335	1.0	0
78.0	12.0	3.0	23.0	1.0	1491.0	0.71	1.177	1.0	0
78.0	13.0	4.0	28.0	0.5	1408.0	0.757	1.247	1.0	0
78.0	12.0	4.0	21.0	1.0	1477.0	0.672	1.188	1.0	0
78.0	12.0	4.0	29.0	1.0	1569.0	0.704	1.119	1.0	0
78.0	2.0	3.0	23.0	1.0	1491.0	0.715	1.177	1.0	0
78.0	12.0	3.0	20.0	0.5	1339.0	0.689	1.311	1.0	1
78.0	14.0	3.0	15.0	2.0	1401.0	0.7	1.253	1.0	1
78.0	16.0	3.0	27.0	0.5	1393.0	0.69	1.26	1.0	1
78.0	12.0	3.0	27.0	1.0	1309.0	0.709	1.341	1.0	1
78.0	8.0	5.0	23.0	1.0	1462.0	0.691	1.2	1.0	1
78.0	1.0	4.0	23.0	1.0	1461.0	0.715	1.201	1.0	1
78.0	2.0	4.0	17.0	1.0	1314.0	0.739	1.336	1.0	1
78.0	1.0	5.0	23.0	1.0	1462.0	0.697	1.2	1.0	1
78.0	3.0	3.0	21.0	0.5	1194.0	0.694	1.47	1.0	1
78.0	4.0	3.0	27.0	0.5	1393.0	0.692	1.26	1.0	1
78.0	3.0	3.0	15.0	2.0	1401.0	0.703	1.253	1.0	1
79.0	18.0	1.0	27.0	0.5	1569.0	0.781	1.118	1.0	0
79.0	20.0	1.0	25.0	2.0	1710.0	0.76	1.026	1.0	0
79.0	16.0	1.0	29.0	0.5	1899.0	0.7	0.924	1.0	0
79.0	20.0	1.0	26.0	0.5	1548.0	0.711	1.134	1.0	0
79.0	14.0	3.0	26.0	0.5	1308.0	0.706	1.341	1.0	0
79.0	16.0	1.0	30.0	0.5	1722.0	0.708	1.019	1.0	0
79.0	4.0	1.0	30.0	0.5	1722.0	0.709	1.019	1.0	0
80.0	16.0	1.0	28.0	0.5	1704.0	0.711	1.03	1.0	0
80.0	14.0	3.0	29.0	0.5	1324.0	0.695	1.326	1.0	0
80.0	12.0	3.0	17.0	1.0	1755.0	0.696	1.0	1.0	0
80.0	12.0	4.0	20.0	1.0	1494.0	0.661	1.175	1.0	0
80.0	12.0	4.0	22.0	0.5	1698.0	0.701	1.034	1.0	0
80.0	4.0	2.0	29.0	0.5	1854.0	0.709	0.947	1.0	0
80.0	5.0	2.0	28.0	0.5	1506.0	0.679	1.166	1.0	0
80.0	2.0	4.0	20.0	1.0	1494.0	0.665	1.175	1.0	0
80.0	15.0	2.0	20.0	1.0	1732.0	0.685	1.013	1.0	1
80.0	12.0	3.0	30.0	0.5	1430.0	0.737	1.228	1.0	1
80.0	12.0	3.0	27.0	0.5	1475.0	0.762	1.19	1.0	1
80.0	3.0	3.0	23.0	0.5	1794.0	0.765	0.978	1.0	1
80.0	2.0	3.0	29.0	0.5	1209.0	0.76	1.451	1.0	1
80.0	3.0	2.0	20.0	1.0	1732.0	0.692	1.013	1.0	1
80.0	1.0	4.0	27.0	0.5	1654.0	0.678	1.061	1.0	1
81.0	20.0	1.0	26.0	0.5	1556.0	0.691	1.128	1.0	0
81.0	18.0	1.0	29.0	0.5	1654.0	0.72	1.061	1.0	0
81.0	18.0	1.0	29.0	0.5	1647.0	0.717	1.066	1.0	0
81.0	5.0	1.0	29.0	0.5	1647.0	0.721	1.066	1.0	0
81.0	5.0	1.0	26.0	0.5	1556.0	0.689	1.128	1.0	0
81.0	18.0	2.0	26.0	0.5	1174.0	0.742	1.495	1.0	1
81.0	16.0	3.0	25.0	0.5	1396.0	0.687	1.257	1.0	1
81.0	12.0	4.0	27.0	0.5	1453.0	0.721	1.208	1.0	1
81.0	8.0	5.0	26.0	0.5	1459.0	0.694	1.203	1.0	1
81.0	12.0	3.0	28.0	0.5	1495.0	0.687	1.174	1.0	1
81.0	2.0	3.0	28.0	0.5	1495.0	0.687	1.174	1.0	1
81.0	5.0	2.0	26.0	0.5	1174.0	0.743	1.495	1.0	1
82.0	16.0	1.0	28.0	0.5	1693.0	0.694	1.037	1.0	0
82.0	14.0	2.0	23.0	0.5	1514.0	0.678	1.159	1.0	0
82.0	12.0	3.0	27.0	0.5	1420.0	0.713	1.236	1.0	0
82.0	15.0	3.0	29.0	0.5	1499.0	0.689	1.171	1.0	0
82.0	12.0	4.0	27.0	0.5	1477.0	0.729	1.188	1.0	0
82.0	20.0	1.0	28.0	0.5	1606.0	0.677	1.093	1.0	0
82.0	2.0	4.0	27.0	0.5	1477.0	0.739	1.188	1.0	0
82.0	2.0	3.0	27.0	0.5	1420.0	0.71	1.236	1.0	0
82.0	15.0	2.0	20.0	1.0	1729.0	0.698	1.015	1.0	1
82.0	12.0	4.0	26.0	0.5	1271.0	0.695	1.381	1.0	1
82.0	8.0	5.0	18.0	0.5	1464.0	0.682	1.199	1.0	1
83.0	3.0	2.0	26.0	0.5	1992.0	0.706	0.881	1.0	0
83.0	18.0	2.0	25.0	0.5	1179.0	0.733	1.488	1.0	1
83.0	15.0	2.0	20.0	0.5	1476.0	0.75	1.189	1.0	1
83.0	13.0	2.0	27.0	1.0	1391.0	0.705	1.262	1.0	1
83.0	12.0	4.0	23.0	0.5	1484.0	0.75	1.183	1.0	1
83.0	3.0	4.0	24.0	0.5	1282.0	0.797	1.369	1.0	1
83.0	3.0	2.0	20.0	0.5	1476.0	0.751	1.189	1.0	1
83.0	5.0	2.0	22.0	1.0	1377.0	0.715	1.274	1.0	1
83.0	1.0	5.0	18.0	0.5	1313.0	0.705	1.337	1.0	1
83.0	1.0	4.0	21.0	1.0	1384.0	0.699	1.268	1.0	1
84.0	14.0	2.0	22.0	0.5	1550.0	0.665	1.132	1.0	0
84.0	12.0	3.0	27.0	0.5	1445.0	0.695	1.214	1.0	0
84.0	15.0	3.0	29.0	0.5	1497.0	0.686	1.172	1.0	0
84.0	6.0	4.0	25.0	0.5	1310.0	0.727	1.339	1.0	0
84.0	20.0	1.0	26.0	0.5	1597.0	0.666	1.099	1.0	0
84.0	18.0	1.0	29.0	0.5	1668.0	0.694	1.052	1.0	0
84.0	3.0	3.0	29.0	0.5	1497.0	0.693	1.172	1.0	0
84.0	13.0	2.0	28.0	1.0	1402.0	0.695	1.252	1.0	1
84.0	12.0	4.0	26.0	0.5	1273.0	0.686	1.378	1.0	1
84.0	12.0	2.0	27.0	0.5	1390.0	0.728	1.263	1.0	1
84.0	2.0	2.0	27.0	0.5	1390.0	0.727	1.263	1.0	1
84.0	3.0	2.0	28.0	1.0	1402.0	0.695	1.252	1.0	1
85.0	12.0	4.0	29.0	0.5	1487.0	0.717	1.18	1.0	0
85.0	15.0	2.0	22.0	1.0	1483.0	0.748	1.183	1.0	1
86.0	16.0	1.0	26.0	0.5	1688.0	0.675	1.04	1.0	0
86.0	15.0	3.0	30.0	0.5	1498.0	0.681	1.171	1.0	0
86.0	6.0	4.0	27.0	0.5	1320.0	0.724	1.329	1.0	0
86.0	18.0	1.0	30.0	0.5	1670.0	0.669	1.051	1.0	0
86.0	1.0	4.0	27.0	0.5	1320.0	0.723	1.329	1.0	0
86.0	1.0	4.0	15.0	2.0	1512.0	0.665	1.161	1.0	0
86.0	12.0	4.0	21.0	0.5	1247.0	0.662	1.407	1.0	1
86.0	2.0	4.0	27.0	1.0	1449.0	0.738	1.211	1.0	1
87.0	16.0	2.0	30.0	0.0	1398.0	0.696	1.255	1.0	0
87.0	12.0	4.0	21.0	0.5	1250.0	0.652	1.405	1.0	1
87.0	18.0	1.0	24.0	0.5	1275.0	0.683	1.376	1.0	1
87.0	2.0	3.0	22.0	1.0	1499.0	0.672	1.171	1.0	1
87.0	2.0	4.0	21.0	0.5	1250.0	0.653	1.405	1.0	1
88.0	8.0	4.0	25.0	0.5	1651.0	0.66	1.063	1.0	0
88.0	12.0	4.0	26.0	0.5	1483.0	0.709	1.184	1.0	0
88.0	6.0	4.0	23.0	0.5	1348.0	0.713	1.302	1.0	0
88.0	1.0	4.0	26.0	1.0	1419.0	0.674	1.236	1.0	0
88.0	14.0	1.0	29.0	0.0	1398.0	0.713	1.255	1.0	1
88.0	12.0	3.0	30.0	0.0	1445.0	0.719	1.215	1.0	1
89.0	12.0	4.0	26.0	0.5	1485.0	0.706	1.181	1.0	0
89.0	16.0	2.0	30.0	0.5	1408.0	0.679	1.246	1.0	0
89.0	1.0	4.0	18.0	0.5	1480.0	0.676	1.186	1.0	1
90.0	12.0	3.0	21.0	0.5	1307.0	0.679	1.342	1.0	0
90.0	8.0	4.0	23.0	0.5	1668.0	0.646	1.052	1.0	0
90.0	2.0	3.0	25.0	0.0	1301.0	0.645	1.349	1.0	0
90.0	1.0	4.0	23.0	0.5	1668.0	0.644	1.052	1.0	0
90.0	2.0	3.0	21.0	0.5	1307.0	0.689	1.342	1.0	0
91.0	12.0	3.0	28.0	0.5	1463.0	0.696	1.199	1.0	1
92.0	12.0	3.0	24.0	0.5	1311.0	0.676	1.339	1.0	0
92.0	14.0	1.0	27.0	0.5	1423.0	0.696	1.234	1.0	1
92.0	5.0	1.0	25.0	0.5	1774.0	0.644	0.989	1.0	1
92.0	4.0	1.0	24.0	0.5	1388.0	0.739	1.264	1.0	1
96.0	17.0	1.0	26.0	1.0	1465.0	0.683	1.198	1.0	1
96.0	5.0	1.0	26.0	1.0	1465.0	0.684	1.198	1.0	1
98.0	17.0	1.0	21.0	2.0	1503.0	0.66	1.168	1.0	1
86.45714654417648	15.491429308835297	2.508570691164703	29.491429308835297	0.5	1453.2627915136586	0.682559994838153	1.2083657688538119	1.0	0
75.27730057822173	13.0	4.0	28.907566473926092	0.5	1415.2605317914088	0.7651680982653348	1.2397394682085914	1.0	0
90.49858445829776	12.0	3.0	21.747876687446624	0.5	1307.9971689165955	0.6782521233125535	1.3412521233125534	1.0	0
87.82076584607125	16.0	2.0	30.0	0.2051914615178148	1402.1038292303563	0.6890234903083943	1.2513065536926793	1.0	0
82.4888977229139	2.9777954458278053	4.0	26.5111022770861	0.5	1436.1770401366891	0.7360666136625166	1.2249117780799996	1.0	0
68.0	3.0	3.0	29.08480733803351	0.0	1441.6863944964748	0.8059664403591844	1.2167712018345085	0.0	0
86.84604018034241	12.0	4.0	30.0	0.0	1757.150265680786	0.7169992611722257	0.9988482566636654	0.0	0
78.42049709417246	16.0	1.0	29.71024854708623	0.0	1817.2897514529138	0.7354204970941725	0.9657102485470862	0.0	0
64.83877871274599	12.838778712745995	3.1612212872540044	29.161221287254005	0.0	1363.289770298032	0.8300674846480778	1.2877102297019678	0.0	0
84.35151173828713	12.0	3.070302347657427	26.929697652342572	0.5	1447.8120939062972	0.6957733258242317	1.2116800225273048	1.0	0
83.65684265695091	12.0	4.0	29.0	0.5959398102177915	1502.7341288757177	0.7145055649343374	1.1682953431534293	1.0	0
71.53361502604169	16.0	2.0	28.633403756510425	0.0	1900.572511790365	0.7274989436523436	0.9240304459830726	0.0	0
69.77123645887369	15.385618229436847	2.0	28.257078819624564	0.5	1559.4966380302897	0.7256710123275596	1.1257451624935157	1.0	0
77.58898376930266	16.196327923100885	1.0	29.60734415379823	0.0	1695.361571383561	0.7183559350772106	1.0353008539237238	0.0	0
75.25371976445585	20.0	1.0	25.186570058886037	0.5	1923.2014491167095	0.7328283089989374	0.9124925604710883	1.0	0
80.10744100151003	1.892558998489978	4.0	28.0	0.0	1695.5539010921113	0.7027767699546993	1.035132123945639	0.0	0
79.9213155161687	20.0	1.0	26.0	0.5	1551.6852620646748	0.701786844838313	1.1312360534514938	1.0	0
74.38511968967188	20.0	2.0	30.0	0.0	1809.273517362211	0.7551488031032813	0.9702669613964765	0.0	0
76.14299570084158	4.896091299923493	1.8960912999234933	28.68827389977048	0.0	1530.5710128974754	0.763830299694721	1.1465977175019126	0.0	0
48.954010424915595	4.318003474971864	1.0	29.0	0.0	1464.3443752969613	0.8078121181490434	1.1996517011524197	0.0	0
74.88994807547232	18.0	2.0	29.0	0.0	1526.186313358535	0.7681481826415313	1.1500528558490222	0.0	0
73.68380548762582	6.595546137793592	3.2279351625419417	27.227935162541943	0.5	1698.624693289639	0.7245809725618708	1.0331619451237417	1.0	0
78.0	7.728922113737436	3.0	23.0	1.0	1491.0	0.7121355389431312	1.177	1.0	0
79.63786710669756	18.90808859553496	2.0	28.636029531844986	0.0	1855.2996226864786	0.7270845611050547	0.9468051517419545	0.0	0
82.55707766697462	16.278538833487314	1.0	28.278538833487314	0.5	1689.796803414896	0.6905182645814085	1.0389497718344112	1.0	0
61.00695213053119	18.0	1.0	30.0	0.9965239347344046	1956.7983882145954	0.7339791436084064	0.8970903776969055	1.0	0
67.42476888195704	4.510747302577566	1.5107473025775657	19.55373651288783	0.744626348711217	1554.3387904613364	0.7150911016417661	1.1286182203283532	1.0	0
80.58258899685123	5.0	1.417411003148779	26.834822006297557	0.5	1535.1294498425611	0.6848258899685122	1.1438616181196535	1.0	0
72.6663234314122	1.22210781047073	3.2221078104707304	28.77789218952927	0.0	1684.4699582650271	0.7591125984638805	1.0453161715706094	0.0	0
81.11986536733369	20.0	1.0	26.239730734667365	0.5	1561.993268366684	0.6893218848573284	1.123804712143321	1.0	0
73.3633061998254	13.324769657192745	4.0	21.662384828596373	1.0	1380.954199853526	0.6766366938001747	1.2734476428889319	1.0	0
81.94290970391252	20.0	1.0	27.88581940782504	0.5	1603.145485195626	0.6777992641452247	1.0949981603630619	1.0	0
67.29281172808302	13.29281172808302	3.676797067979245	29.676797067979244	0.5	1451.4944498443529	0.7699807091073566	1.2094751589517094	1.0	0
71.29330316082297	17.924837513026535	1.0	21.962418756513266	1.0	1710.4060468912833	0.7285040970476016	1.0260751624869735	1.0	0
90.0	2.0	3.0	23.81207583558071	0.1484905205524111	1302.781886246629	0.6580671658086121	1.3469211327122663	1.0	0
70.36362960237929	16.0	3.0	28.636370397620706	0.5	1424.4552621477949	0.7486363703976207	1.2338175530212743	1.0	0
48.0	4.0	1.9717820827209607	29.97178208272096	0.0	1463.0405908125126	0.7901975254209533	1.199790101683813	0.0	0
75.07510541011578	4.037552705057888	1.0	20.112658115173666	1.0	1616.7552705057888	0.7167274244326629	1.085596626876295	1.0	0
70.74821770417464	5.0	1.0	30.0	0.0	1741.5557297550354	0.7217909928039834	1.0083658492286487	0.0	0
81.0	5.972485058923854	4.0	28.0	0.0	1750.0	0.6730165089646457	1.003	0.0	0
68.90263492945031	14.0	4.0	21.30087830981677	1.0	1332.6991216901833	0.6831947301410994	1.317	1.0	0
77.43031901124506	20.0	2.0	29.284840494377466	0.0	1825.1454785168676	0.7354242024718873	0.9615696809887548	0.0	0
46.479530315608926	2.0368869473545335	2.9631130526454674	29.96311305264547	0.0	1603.7049044211637	0.7852172692626996	1.0942213216841272	0.0	0
71.56174266408041	5.0	1.3904356660201032	30.0	0.0	1650.6295440155175	0.7194782166989948	1.0632469706563217	0.0	0
70.97856781416911	12.497320976771139	4.0	28.49732097677114	0.5	1413.9892839070847	0.7745455433948907	1.2410107160929156	1.0	0
66.25739375624994	12.205915004999957	3.9485212487500103	29.845563746250033	0.5	1447.6987987912496	0.7784556374625003	1.2126100737162502	1.0	0
79.55729292847322	19.442707071526776	1.0	26.835939392709836	0.5	1575.5859999594245	0.7126718787854196	1.1150520404319104	1.0	0
62.275202342100044	2.091734114033347	3.908265885966654	29.908265885966653	0.0	1376.5322541754665	0.8072106939911672	1.2753760117105002	0.0	0
80.52087621866606	20.0	1.0	26.0	0.5	1554.0835048746642	0.6957912378133394	1.1294373713440018	1.0	0
90.98573589536144	16.14489487209122	1.0	30.0	0.0	1670.9834820696558	0.685187687186007	1.0504939948605336	0.0	0
76.46835828083269	13.0	4.0	28.510547239722438	0.5	1412.0843779177794	0.7615949251575019	1.2429156220822206	1.0	0
60.856504541106005	5.0	1.9856504541106008	30.0	0.0	1639.2385291587464	0.7807748754780276	1.070665492232286	0.0	0
72.51588945697699	12.0	4.0	28.2420552715115	0.0	1446.6626079866264	0.722484110543023	1.2128215025563966	0.0	0
88.0	10.688542189623515	4.0	25.67213554740588	0.5	1538.0812280358125	0.692934641822888	1.1443284012361112	1.0	0
82.47676076934256	14.0	2.0	22.76161961532872	0.5	1522.5816938481662	0.6749010549992733	1.1525637296138753	1.0	0
80.3859870160836	3.475275087984799	1.7623624560076006	26.0	0.5	1972.7513589366156	0.7107527508798479	0.8900302266717113	1.0	0
68.91286539444744	3.456432697223719	3.2717836513881404	29.27178365138814	0.5	1458.3796779264017	0.7752614038166578	1.2038049711194339	1.0	0
87.16108433640373	14.528867469122988	2.367783132719253	28.89665060184224	0.5	1421.6079759106124	0.684884530123508	1.2342309397529838	1.0	0
68.47077667762568	3.2646116611871587	2.735388338812841	21.89691749178074	0.5	1421.797038503198	0.7320584466447486	1.2355122090214596	1.0	0
84.90058913228269	11.633529710760895	4.0	29.0	0.0	1768.7076587196748	0.6909064804551095	0.9920623463632603	0.0	0
73.07154936814952	5.0	1.5357746840747584	27.071549368149515	0.5	1775.9847796131608	0.7372512683655699	0.9934726810863914	1.0	0
70.72913068983678	12.0	4.0	29.0	0.0	1453.465073909075	0.7252640567807617	1.2072640567807618	0.0	0
75.50590748676771	20.0	2.0	30.0	0.0	1826.1292525838044	0.7421292525838045	0.9613530249558924	0.0	0
82.64156012994347	15.0	3.0	29.0	0.5	1498.3584398700566	0.6880376598050848	1.1713207800649716	1.0	0
72.94829638560161	2.0	4.0	28.186518510399853	0.0	1520.3259255199928	0.7586989625407924	1.1549122966048055	0.0	0
75.8776745753357	12.163100566219056	4.0	28.0	0.5	1740.6503842010598	0.7137339525479858	1.0084913197624736	1.0	0
87.77267882956473	4.0	1.0	27.181785886376485	0.0	1577.8160826144715	0.6901821411362352	1.1140469562834936	0.0	0
82.0	2.0	3.6775643618422826	27.0	0.5	1458.6211686250101	0.7296493664934262	1.2034769106315704	1.0	0
76.98341217107215	16.0	3.0	30.0	0.0	1820.1990539471344	0.7680165878289279	0.9639004730264329	0.0	0
70.46372082510216	13.024186116598562	4.0	15.97581388340144	1.0	1405.1618551385093	0.6862944180089122	1.2526204698121037	1.0	0
78.54700844960412	17.547008449604125	1.0	29.22649577519794	0.0	1657.5897465118762	0.7260555549224268	1.0586196563176762	0.0	0
84.4517279040945	1.3548272095905496	3.64517279040945	24.93551837122835	1.0	1444.5475590905196	0.6885479155932126	1.2150651946341575	1.0	0
86.0	5.128167854975042	4.0	27.0	0.5	1320.0	0.7238256335709949	1.329	1.0	0
72.9271867856926	4.690937738102466	1.0	27.236249047590135	0.5	1904.8187547620494	0.7229093773810247	0.9217815603570778	1.0	0
75.54694138520215	18.0	2.0	29.386735346300537	0.0	1471.1214422723112	0.7238509982257817	1.1928122344591914	0.0	0
62.82251014642245	17.87345997747347	1.0	30.0	0.5	1925.6590095832591	0.7296080597522081	0.9111388602027388	1.0	0
73.10016755316795	1.1375209441459937	3.1375209441459933	28.862479055854006	0.0	1727.8115575134302	0.7542988271278244	1.0157130654919417	0.0	0
79.97680094684922	17.364265404201035	2.6589336489497413	29.65893364894974	0.0	1832.5893364894973	0.7405893364894974	0.9577053317552513	0.0	0
88.65957943627824	16.11347352124059	1.0	28.22694704248118	0.0	1641.0991433904123	0.6775176791584583	1.069645482810527	0.0	0
82.22591914516431	12.0	3.075306381721437	27.150612763442876	0.5	1425.0455275753363	0.7133012255268857	1.2317828426235995	1.0	0
59.160090300714714	4.632018060142943	2.122660646619019	30.0	0.0	1632.9521986615723	0.7804906425864762	1.0746985342256186	0.0	0
58.42058372284845	5.0	2.0	29.742058372284845	0.0	1656.861505334067	0.790059723480891	1.0596188018696726	0.0	0
63.97995213810253	12.0	4.0	17.0	0.5	1521.700079769829	0.7102205264808721	1.1536399361841367	1.0	0
91.63444440040243	10.172222002012159	3.0	23.451666600603648	0.5	1310.268888800805	0.6783761113973842	1.3395483333993963	1.0	0
72.77600405799731	14.334397565201613	3.5552008115994624	29.0	0.5	1436.9055618548252	0.7584384137971909	1.2216528316523791	1.0	0
84.94069884328799	3.6482528917800323	4.0	25.940698843287986	0.5	1314.70349421644	0.725118602313424	1.33429650578356	1.0	0
68.48370458180091	12.967409163601808	2.241852290900452	27.483704581800904	0.5	1458.4511137454026	0.7922144194186743	1.2037907385454978	1.0	0
81.8137944643882	17.0	1.0	28.9068972321941	0.0	1689.0207114302111	0.7234655138390295	1.0388620553561179	0.0	0
71.43897938865342	5.0	1.0	29.897215757953326	0.0	1664.8308593761935	0.7381777260636266	1.0540192569806464	0.0	0
81.50209028581665	16.90041805716333	1.0	29.0	0.0	1704.5473247974203	0.7240954013712033	1.0298301001157597	0.0	0
80.36689854272673	13.467594170906928	3.0	29.36689854272673	0.0	1802.4456227645169	0.7490648116581862	0.9743599422609248	0.0	0
75.0170893731461	17.3219404179026	2.0	30.0	0.0	1633.2877616716105	0.6898318639404123	1.0746951489552434	0.0	0
83.39683829845065	1.6507904253873384	3.3492095746126607	27.0	0.5	1385.079042538734	0.7145397244699646	1.2684764904389774	1.0	0
60.17786703661072	4.725955678870239	1.7259556788702395	29.177867036610717	0.0	1628.5046260449774	0.7797259556788703	1.077754930743725	0.0	0
81.30866922014226	18.0	1.0	29.0	0.5	1649.1606845409958	0.7146335359789092	1.0645595436393362	1.0	0
76.98377781838606	19.54834569706047	2.0	28.887086424265117	0.0	1828.4840986661675	0.7343387407272046	0.9597579506669163	0.0	0
73.77987554585762	20.0	2.0	30.0	0.0	1813.9244803491256	0.7587798755458577	0.9678176353712948	0.0	0
72.43187341538285	14.926094938462864	3.3579683538457124	28.357968353845713	0.5	1378.120132876897	0.7544434303692228	1.2736697088923314	1.0	0
78.99032042005942	12.336559859980195	2.8317200700099026	17.1682799299901	1.0	1751.381981505213	0.6955793001750247	1.0021034991248763	1.0	0
83.35348514362154	3.323257428189227	2.8383712859053865	28.838371285905385	0.5	1498.4546584268514	0.6907371980026754	1.1710302277154323	1.0	0
82.40578324589168	15.0	3.0	29.10144581147292	0.5	1498.898554188527	0.6881884335082166	1.171	1.0	0
87.96785470170205	16.60642905965959	1.0	29.21285811931918	0.0	1688.5143247727672	0.6912250170880856	1.0396785470170204	0.0	0
84.00919705161662	17.0	1.0	29.00919705161663	0.0	1707.1563498774826	0.7168804383289837	1.0279080294838336	0.0	0
74.08675611420571	5.217658514392386	1.0	19.89852845713397	1.0	1621.3206665150146	0.7145941138285359	1.0827234797709664	1.0	0
62.35548761624361	12.336498230891944	3.6635017691080556	28.990505307324167	0.0	1374.2890247675127	0.8130664628487309	1.2770379787707031	0.0	0
71.03543108692354	15.984815248461345	3.005061583846219	28.0	0.5	1357.2581407761572	0.7480455542546159	1.2927671671430738	1.0	0
72.4824241542525	4.839191948582501	1.0	26.643232205669996	0.5	1907.78383897165	0.724391919485825	0.9204472724627575	1.0	0
81.0	18.0	1.0	29.0	0.5	1650.158863474434	0.7183537986319002	1.063743668946833	1.0	0
74.53516158154154	16.0	2.3837903953853865	12.302742372312318	1.0	1624.199633056111	0.6898379039538538	1.081816454233874	1.0	0
71.3039225190052	12.0	2.0	27.6960774809948	0.8259806297513004	1432.0	0.6867843099239792	1.2256519612595027	1.0	0
84.44853861892112	14.44853861892112	1.7757306905394403	22.89707723784224	0.5	1580.9491647055572	0.6672426930946056	1.1113672235296284	1.0	0
87.43910389326233	16.712179221347537	1.0	29.424358442695073	0.0	1696.974337707803	0.6949262727471638	1.0343910389326232	0.0	0
76.4234945249808	18.0	1.7627509125032	29.7627509125032	0.5	1651.7117472624905	0.7329667655125544	1.0625255018250064	1.0	0
84.30159879263707	12.0	4.0	29.325399698159266	0.33730015092036614	1720.8493815877155	0.7132777978871149	1.0202856108662663	0.0	0
76.50701718976396	12.0	4.0	27.507017189763953	0.6267542974409879	1560.0421031385838	0.704746491405118	1.1249719312409443	1.0	0
78.89779739428329	4.649632899047215	1.0	29.350367100952784	0.5	1732.4895726324796	0.7192481644952361	1.0176493400685156	1.0	0
79.45232976851747	17.849223410494176	1.0	29.0	0.0	1651.2372762962796	0.7280953404629651	1.0624767023148254	0.0	0
69.71193553849828	12.0	4.0	28.657612892300342	0.0	1440.054322646198	0.7325218062768055	1.2182880644615017	0.0	0
82.86338279332905	13.295074189993585	3.0	27.863382793329055	0.5	1453.2402375431686	0.7013443322900578	1.2083717506134701	1.0	0
79.0	16.0	1.0	29.09367476782809	0.5	1882.4195660944276	0.7007493981426247	0.9328991029436688	1.0	0
75.42598937858396	14.1031474091783	3.6322841969405664	28.0	0.5	1389.2464940439688	0.7536905577724651	1.263914926940734	1.0	0
73.53040473536345	12.0	4.0	23.0	0.5	1665.5084402505893	0.7080776899719056	1.0533479763231828	1.0	0
68.927875720549	12.243989643379084	4.0	29.51202071324183	0.5	1436.7283935515948	0.7743882382022811	1.2220516582315097	1.0	0
80.08096833574267	3.9730105547524452	2.0	28.919031664257336	0.5	1857.7245434441625	0.7089190316642573	0.9452186966136613	1.0	0
